# Supplementary material for: Effect of the FIFA 11+ soccer specific warm up programme on the incidence of injuries: A cluster-randomised controlled trial
Source: PLoS One. 2021 May 24;16(5):e0251839. doi: 10.1371/journal.pone.0251839 (PMC8143390; doi:10.1371/journal.pone.0251839)
Supplement: S1 File — (XLSX) [file pone.0251839.s003.xlsx]

## Sheet: Sheet1
Team Code	Research Group	Season	Severity in Days		Time of injury	Injured body part	Diagnosis	Training Or Match	Side	Recurrent injury	Overuse Or Trauma	Circumstance	Foul	Continue to play	Treatment1	Treatment 2	Treatment 3 Treatment 4		Treatment 5
C1	Control	2016	0	Slight	63	Upper arm	Strain	Match	Right	No recurrent	Trauma	Contact	No	Yes	Ice	Medication
C1	Control	2016	14	Moderate	57	Groin	Strain	Match	Right	No recurrent	Trauma	Contact	No	No	Rest	Ice	Massage	Medication
C1	Control	2016	16	Moderate	83	Groin	Strain	Match	Left	No recurrent	Trauma	Contact	Yes	Yes	Rest	Medication	Ice	Massage
C1	Control	2016	17	Moderate	70	Groin	Other	Match	Right	No recurrent	Overuse	Contact	No	No	Ice	Medication	Massage	Rest
C1	Control	2016	6	Mild	39	Thigh	Contusion	Training	Left	No recurrent	Trauma	Contact	No	No	Rest	Ice	Medication	Massage
C1	Control	2016	5	Mild	81	Thigh	Contusion	Match	Right	No recurrent	Trauma	Contact	Yes	Yes	Rest	Ice	Medication
C1	Control	2016	8	Moderate	44	Thigh	Other	Match	Left	No recurrent	Overuse	No contact	No	No	Ice	Medication	Massage
C1	Control	2016	10	Moderate	63	Knee	Sprain	Training	Left	No recurrent	Trauma	No contact	No	No	Rest	Ice	Medication
C1	Control	2016	16	Moderate	69	Knee	Sprain	Match	Right	No recurrent	Trauma	Contact	Yes	No	Ice	Medication	Rest
C1	Control	2016	12	Moderate	57	Knee	Sprain	Match	Right	No recurrent	Trauma	Contact	Yes	No	Ice	Rest	Medication
C1	Control	2016	43	Severe	54	Knee	Lesion of meniscus	Match	Left	No recurrent	Trauma	Contact	Yes	No	Rest	Ice	Medication
C1	Control	2016	3	Minimal	59	Ankle	Sprain	Match	Right	No recurrent	Trauma	Contact	Yes	No	Ice	Medication	Rest
C1	Control	2016	7	Mild	48	Ankle	Sprain	Training	Left	No recurrent	Trauma	Contact	No	No	Rest	Medication	Ice
C1	Control	2016	0	Slight	38	Ankle	Sprain	Training	Right	No recurrent	Trauma	No contact	No	Yes	Ice	Medication
C1	Control	2016	2	Minimal	53	Ankle	Contusion	Match	Left	No recurrent	Trauma	Contact	Yes	No	Ice	Medication
C1	Control	2016	0	Slight	36	Ankle	Sprain	Match	Right	No recurrent	Trauma	Contact	Yes	Yes	Ice	Medication
C1	Control	2016	0	Slight	19	Foot	Contusion	Training	Right	No recurrent	Trauma	Contact	Yes	Yes	Ice	Medication
C1	Control	2016	10	Moderate	73	Lower leg	Strain	Match	Left	No recurrent	Trauma	No contact	No	Yes	Rest	Ice	Medication
C1	Control	2016	0	Slight	63	sternum/ ribs	Contusion	Match	Not Applicable	No recurrent	Trauma	Contact	No	Yes	Medication
C1	Control	2016	24	Moderate	74	Knee	Lesion of meniscus	Match	Left	Recurrent	Trauma	Contact	No	Yes	Rest	Ice	Medication
C1	Control	2016	8	Moderate	12	Wrist	Sprain	Training	Right	No recurrent	Trauma	Contact	Yes	No	Ice	Medication	Rest
C1	Control	2016	3	Minimal	60	Ankle	Sprain	Training	Right	No recurrent	Trauma	Contact	No	No	Ice	Medication
C1	Control	2016	0	Slight	46	Elbow	Contusion	Training	Left	No recurrent	Trauma	Contact	No	Yes	Ice
C1	Control	2016	0	Slight	64	Lower leg	Laceration	Training	Right	No recurrent	Trauma	Contact	Yes	Yes	Dressing
C1	Control	2016	0	Slight	24	Ankle	Sprain	Training	Left	No recurrent	Trauma	No contact	No	Yes	Ice
C1	Control	2016	6	Mild	73	Thigh	Contusion	Training	Right	No recurrent	Trauma	Contact	Yes	Yes	Ice	Rest	Medication
C1	Control	2016	0	Slight	47	Heah/ Face	Dental injury	Training	Not Applicable	No recurrent	Trauma	Contact	No	Yes	No Treatment
E1	Intervention	2016	0	Slight	65	Heah/ Face	Dental injury	Match	Not Applicable	No recurrent	Trauma	Contact	No	Yes	No Treatment
E1	Intervention	2016	5	Mild	87	Groin	Strain	Training	Right	No recurrent	Trauma	No contact	No	No	Rest	Medication	Ice
E1	Intervention	2016	6	Mild	88	Groin	Strain	Match	Right	No recurrent	Trauma	Contact	No	Yes	Rest	Ice	Medication
E1	Intervention	2016	11	Moderate	57	Groin	Strain	Match	Left	No recurrent	Trauma	Contact	Yes	No	Rest	Ice	Medication	Massage
E1	Intervention	2016	0	Slight	18	Thigh	Contusion	Match	Right	No recurrent	Trauma	Contact	Yes	No	Ice	Medication
E1	Intervention	2016	10	Moderate	66	Thigh	Strain	Match	Left	No recurrent	Trauma	Contact	Yes	No	Rest	Ice	Medication	Massage
E1	Intervention	2016	6	Mild	78	Thigh	Strain	Training	Right	No recurrent	Trauma	No contact	No	Yes	Rest	Ice	Medication
E1	Intervention	2016	0	Slight	66	Knee	Sprain	Match	Right	No recurrent	Trauma	Contact	Yes	No	Medication	Ice
E1	Intervention	2016	4	Mild	6	Knee	Sprain	Training	Left	No recurrent	Trauma	Contact	Yes	No	Rest	Ice	Medication
E1	Intervention	2016	9	Moderate	85	Knee	Sprain	Training	Right	No recurrent	Trauma	Contact	Yes	No	Rest	Ice	Medication
E1	Intervention	2016	6	Mild	64	Knee	Sprain	Training	Right	No recurrent	Trauma	No contact	No	No	Rest	Ice	Medication
E1	Intervention	2016	2	Minimal	15	Ankle	Sprain	Training	Right	No recurrent	Trauma	Contact	Yes	Yes	Medication	Ice
E1	Intervention	2016	0	Slight	79	Ankle	Sprain	Match	Left	No recurrent	Trauma	Contact	Yes	Yes	Ice	Medication
E1	Intervention	2016	0	Slight	62	Ankle	Sprain	Training	Right	No recurrent	Trauma	Contact	No	Yes	Ice	Medication
E1	Intervention	2016	0	Slight	97	Ankle	Sprain	Training	Right	No recurrent	Trauma	No contact	No	No	Ice
E1	Intervention	2016	3	Minimal	26	Ankle	Sprain	Match	Left	No recurrent	Trauma	Contact	Yes	Yes	Medication	Ice	Rest
E1	Intervention	2016	4	Mild	45	Foot	Contusion	Match	Right	No recurrent	Trauma	Contact	Yes	No	Rest	Ice	Medication
E1	Intervention	2016	0	Slight	48	Hip	Laceration	Training	Left	No recurrent	Trauma	No contact	No	Yes	Dressing
E1	Intervention	2016	0	Slight	41	Lower leg	Contusion	Training	Right	No recurrent	Trauma	Contact	Yes	Yes	Ice
E1	Intervention	2016	8	Moderate	37	Shoulder	Sprain	Match	Right	No recurrent	Trauma	Contact	Yes	Yes	Rest	Medication
E1	Intervention	2016	0	Slight	34	Wrist	Contusion	Training	Left	No recurrent	Trauma	Contact	No	Yes	Ice	Medication
E1	Intervention	2016	0	Slight	34	Wrist	Contusion	Training	Right	No recurrent	Trauma	No contact	No	Yes	Ice
E2	Intervention	2016	5	Mild	44	Heah/ Face	Concussion without loss of consciousness	Match	Not Applicable	No recurrent	Trauma	Contact	Yes	No	Rest
E2	Intervention	2016	2	Minimal	33	Heah/ Face	Laceration	Training	Left	No recurrent	Trauma	Contact	No	Yes	Suturing
E2	Intervention	2016	11	Moderate	45	Groin	Strain	Match	Right	No recurrent	Trauma	No contact	No	No	Rest	Medication	Massage
E2	Intervention	2016	8	Moderate	69	Groin	Strain	Match	Right	No recurrent	Trauma	No contact	No	Yes	Medication	Rest	Ice	Massage
E2	Intervention	2016	4	Mild	45	Knee	Sprain	Match	Right	No recurrent	Trauma	Contact	Yes	Yes	Ice	Medication
E2	Intervention	2016	7	Mild	40	Knee	Sprain	Training	Right	No recurrent	Trauma	Contact	No	No	Ice	Medication	Rest
E2	Intervention	2016	0	Slight	40	Knee	Sprain	Training	Left	No recurrent	Trauma	Contact	No	Yes	Ice	Medication
E2	Intervention	2016	0	Slight	51	Thigh	Contusion	Training	Right	No recurrent	Trauma	Contact	Yes	Yes	Ice	Medication	Massage
E2	Intervention	2016	4	Mild	56	Thigh	Contusion	Training	Left	No recurrent	Trauma	Contact	No	Yes	Ice	Medication	Massage
E2	Intervention	2016	0	Slight	8	Thigh	Contusion	Training	Right	No recurrent	Trauma	Contact	Yes	Yes	Ice	Medication
E2	Intervention	2016	8	Moderate	31	Thigh	Strain	Match	Right	No recurrent	Trauma	Contact	Yes	No	Rest	Ice	Medication
E2	Intervention	2016	5	Mild	69	Thigh	Strain	Match	Left	No recurrent	Trauma	Contact	No	No	Rest	Ice	Medication	Massage
E2	Intervention	2016	4	Mild	37	Ankle	Sprain	Training	Right	No recurrent	Trauma	Contact	No	Yes	Ice	Rest
E2	Intervention	2016	0	Slight	24	Ankle	Sprain	Match	Right	No recurrent	Trauma	Contact	Yes	No	Ice	Medication
E2	Intervention	2016	2	Minimal	22	Ankle	Sprain	Training	Left	No recurrent	Trauma	No contact	No	Yes	Ice	Medication
E2	Intervention	2016	0	Slight	48	Ankle	Contusion	Match	Right	No recurrent	Trauma	Contact	Yes	Yes	Medication	Ice	Massage
E2	Intervention	2016	6	Mild	73	Foot	Other	Training	Right	No recurrent	Overuse	No contact	No	Yes	Rest	Medication
E2	Intervention	2016	0	Slight	46	Thoracic spine	Sprain	Match	Left	No recurrent	Trauma	Contact	Yes	No	Medication
E2	Intervention	2016	0	Slight	64	Wrist	Sprain	Training	Right	No recurrent	Trauma	Contact	No	Yes	Ice	Medication
C2	Control	2016	7	Mild	45	Heah/ Face	Concussion with loss of consciousness	Match	Not Applicable	No recurrent	Trauma	Contact	Yes	No	Rest	Medication
C2	Control	2016	9	Moderate	90	Heah/ Face	Concussion with loss of consciousness	Match	Not Applicable	No recurrent	Trauma	Contact	Yes	No	Rest	Medication
C2	Control	2016	24	Moderate	63	Groin	Other	Training	Left	No recurrent	Overuse	No contact	No	Yes	Rest	Ice	Medication	Massage
C2	Control	2016	14	Moderate	70	Groin	Strain	Match	Right	No recurrent	Trauma	No contact	No	No	Medication	Rest	Ice
C2	Control	2016	8	Moderate	81	Groin	Strain	Match	Left	No recurrent	Trauma	No contact	No	Yes	Rest	Ice	Medication
C2	Control	2016	0	Slight	46	Thigh	Contusion	Match	Right	No recurrent	Trauma	Contact	Yes	Yes	Medication	Ice
C2	Control	2016	10	Moderate	65	Thigh	Strain	Training	Left	No recurrent	Trauma	No contact	No	Yes	Ice	Medication
C2	Control	2016	7	Mild	23	Knee	Sprain	Training	Left	No recurrent	Trauma	Contact	No	No	Medication	Ice
C2	Control	2016	59	Severe	44	Knee	Lesion of meniscus	Match	Left	Recurrent	Trauma	Contact	Yes	No	Rest	Ice	Medication
C2	Control	2016	51	Severe	59	Knee	Lesion of meniscus	Match	Left	No recurrent	Trauma	Contact	Yes	No	Rest	Medication	Ice
C2	Control	2016	8	Moderate	34	Ankle	Sprain	Training	Right	No recurrent	Trauma	Contact	Yes	Yes	Ice	Rest
C2	Control	2016	3	Minimal	55	Ankle	Sprain	Match	Right	No recurrent	Trauma	Contact	Yes	Yes	Medication	Ice
C2	Control	2016	8	Moderate	20	Ankle	Sprain	Match	Right	No recurrent	Trauma	No contact	No	No	Rest	Medication	Ice
C2	Control	2016	21	Moderate	77	Ankle	Sprain	Match	Right	Recurrent	Trauma	Contact	No	No	Rest	Ice	Medication
C2	Control	2016	3	Minimal	49	Ankle	Sprain	Match	Left	No recurrent	Trauma	Contact	Yes	Yes	Ice	Medication
C2	Control	2016	0	Slight	14	Ankle	Sprain	Match	Right	No recurrent	Trauma	Contact	Yes	No	Ice	Medication
C2	Control	2016	6	Mild	78	Finger	Sprain	Match	Right	No recurrent	Trauma	No contact	No	No	Rest	Ice	Medication
C2	Control	2016	0	Slight	31	Foot	Sprain	Match	Left	No recurrent	Trauma	Contact	No	No	Ice
C2	Control	2016	4	Mild	48	Shoulder	Contusion	Match	Left	No recurrent	Trauma	Contact	Yes	Yes	Ice	Medication
C2	Control	2016	11	Moderate	72	Wrist	Sprain	Training	Right	No recurrent	Trauma	Contact	Yes	No	Ice	Medication	Rest
C2	Control	2016	4	Mild	53	Knee	Sprain	Training	Left	No recurrent	Trauma	Contact	No	Yes	Ice	Medication
C2	Control	2016	6	Mild	65	Ankle	Sprain	Training	Right	No recurrent	Trauma	Contact	Yes	No	Ice	Medication	Rest
C2	Control	2016	11	Moderate	46	Ankle	Sprain	Training	Right	Recurrent	Trauma	Contact	Yes	No	Rest	Ice	Medication
C2	Control	2016	0	Slight	34	Foot	Contusion	Training	Right	No recurrent	Trauma	Contact	No	Yes	Rest	Ice	Medication
C2	Control	2016	0	Slight	47	Hip	Contusion	Training	Left	No recurrent	Trauma	No contact	No	Yes	Ice	Medication
C2	Control	2016	4	Mild	78	Lower leg	Strain	Training	Left	No recurrent	Trauma	No contact	No	No	Ice	Medication	Rest
C2	Control	2016	0	Slight	37	Wrist	Sprain	Training	Right	No recurrent	Trauma	Contact	No	Yes	Ice	Medication
C2	Control	2016	0	Slight	56	Toe	Sprain	Training	Right	No recurrent	Trauma	Contact	No	Yes	Ice	Medication
C3	Control	2016	4	Mild	63	Heah/ Face	Laceration	Match	Left	No recurrent	Trauma	Contact	No	No	Suturing
C3	Control	2016	0	Slight	51	Heah/ Face	Laceration	Match	Right	No recurrent	Trauma	Contact	Yes	Yes	Suturing
C3	Control	2016	0	Slight	63	Heah/ Face	Laceration	Training	Not Applicable	No recurrent	Trauma	Contact	No	Yes	Dressing
C3	Control	2016	12	Moderate	74	Groin	Strain	Match	Right	No recurrent	Trauma	No contact	No	Yes	Rest	Massage	Medication
C3	Control	2016	14	Moderate	98	Groin	Strain	Training	Right	No recurrent	Trauma	No contact	No	Yes	Medication	Rest
C3	Control	2016	2	Minimal	61	Groin	Strain	Match	Left	No recurrent	Trauma	No contact	No	No	Medication	Massage
C3	Control	2016	7	Mild	89	Groin	Strain	Training	Right	No recurrent	Trauma	No contact	No	Yes	Rest	Medication	Massage
C3	Control	2016	10	Moderate	78	Thigh	Strain	Match	Left	No recurrent	Trauma	No contact	No	Yes	Ice	Medication	Massage
C3	Control	2016	24	Moderate	60	Thigh	Strain	Match	Left	Recurrent	Trauma	Contact	Yes	Yes	Ice	Medication	Rest
C3	Control	2016	11	Moderate	10	Thigh	Strain	Match	Right	No recurrent	Trauma	Contact	No	No	Rest	Ice	Medication
C3	Control	2016	0	Slight	12	Thigh	Contusion	Training	Right	No recurrent	Trauma	Contact	Yes	Yes	Ice
C3	Control	2016	0	Slight	53	Thigh	Contusion	Training	Left	No recurrent	Trauma	Contact	Yes	Yes	Ice	Medication
C3	Control	2016	6	Mild	64	Knee	Sprain	Training	Right	No recurrent	Trauma	Contact	Yes	No	Medication	Ice
C3	Control	2016	7	Mild	35	Knee	Sprain	Match	Left	No recurrent	Trauma	Contact	Yes	Yes	Rest	Ice	Medication
C3	Control	2016	11	Moderate	78	Knee	Sprain	Match	Right	No recurrent	Trauma	Contact	Yes	No	Rest	Medication	Ice
C3	Control	2016	5	Mild	46	Knee	Contusion	Training	Left	No recurrent	Trauma	Contact	No	Yes	Ice	Medication
C3	Control	2016	17	Moderate	55	Knee	Other	Training	Right	Recurrent	Overuse	No contact	No	No	Medication	Rest
C3	Control	2016	5	Mild	27	Knee	Sprain	Match	Left	No recurrent	Trauma	No contact	No	No	Ice	Medication
C3	Control	2016	63	Severe	88	Knee	Ligament rupture without instability	Match	Right	No recurrent	Trauma	Contact	Yes	Yes	Rest	Medication
C3	Control	2016	6	Mild	61	Ankle	Sprain	Match	Right	No recurrent	Trauma	Contact	Yes	No	Rest	Ice	Medication
C3	Control	2016	33	Severe	45	Ankle	Sprain	Match	Right	Recurrent	Trauma	Contact	Yes	No	Rest	Ice	Medication
C3	Control	2016	2	Minimal	64	Ankle	Sprain	Match	Left	No recurrent	Trauma	Contact	No	Yes	Medication	Ice
C3	Control	2016	4	Mild	15	Ankle	Sprain	Match	Right	No recurrent	Trauma	Contact	Yes	Yes	Ice
C3	Control	2016	5	Mild	74	Ankle	Sprain	Match	Right	Recurrent	Trauma	Contact	No	No	Medication	Ice	Rest
C3	Control	2016	7	Mild	4	Ankle	Sprain	Training	Left	No recurrent	Trauma	Contact	No	Yes	Ice	Rest
C3	Control	2016	4	Mild	24	Pelvis/ Sacrum	Contusion	Match	Right	No recurrent	Trauma	Contact	Yes	Yes	Rest	Ice
C3	Control	2016	5	Mild	49	Shoulder	Sprain	Training	Left	No recurrent	Trauma	Contact	No	Yes	Rest	Medication
C3	Control	2016	6	Mild	38	Wrist	Sprain	Training	Left	No recurrent	Trauma	Contact	Yes	No	Rest	Ice
E3	Intervention	2016	9	Moderate	56	Heah/ Face	Concussion without loss of consciousness	Match	Not Applicable	No recurrent	Trauma	Contact	Yes	No	Rest	Medication
E3	Intervention	2016	3	Minimal	28	Heah/ Face	Concussion without loss of consciousness	Match	Not Applicable	No recurrent	Trauma	Contact	Yes	No	Rest	Medication
E3	Intervention	2016	6	Mild	89	Groin	Strain	Match	Left	No recurrent	Trauma	No contact	No	No	Rest	Ice	Medication	Massage
E3	Intervention	2016	6	Mild	78	Groin	Strain	Match	Right	No recurrent	Trauma	No contact	No	No	Rest	Medication	Ice	Massage
E3	Intervention	2016	9	Moderate	45	Groin	Other	Match	Left	No recurrent	Overuse	No contact	No	No	Medication	Ice	Rest	Massage
E3	Intervention	2016	15	Moderate	23	Knee	Sprain	Match	Right	No recurrent	Trauma	Contact	Yes	Yes	Medication	Ice
E3	Intervention	2016	18	Moderate	38	Knee	Sprain	Training	Left	No recurrent	Trauma	Contact	No	No	Rest	Ice
E3	Intervention	2016	44	Severe	62	Knee	Lesion of meniscus	Match	Right	No recurrent	Trauma	Contact	Yes	No	Rest	Ice	Medication
E3	Intervention	2016	4	Mild	46	Thigh	Contusion	Match	Left	No recurrent	Trauma	Contact	No	No	Ice	Medication
E3	Intervention	2016	0	Slight	34	Thigh	Contusion	Training	Right	No recurrent	Trauma	Contact	Yes	Yes	Ice	Medication
E3	Intervention	2016	5	Mild	60	Thigh	Strain	Training	Right	No recurrent	Trauma	Contact	Yes	Yes	Medication	Ice	Rest
E3	Intervention	2016	2	Minimal	30	Ankle	Sprain	Match	Left	No recurrent	Trauma	No contact	No	No	Ice	Medication
E3	Intervention	2016	5	Mild	71	Ankle	Sprain	Training	Right	No recurrent	Trauma	Contact	Yes	No	Ice	Rest
E3	Intervention	2016	4	Mild	51	Ankle	Sprain	Training	Right	No recurrent	Trauma	Contact	Yes	No	Ice	Medication
E3	Intervention	2016	2	Minimal	67	Ankle	Sprain	Training	Left	No recurrent	Trauma	No contact	No	Yes	Ice	Medication
E3	Intervention	2016	4	Mild	4	Ankle	Sprain	Training	Right	No recurrent	Trauma	Contact	Yes	Yes	Rest	Ice	Medication
E3	Intervention	2016	0	Slight	36	Foot	Contusion	Training	Right	No recurrent	Trauma	Contact	No	Yes	Ice
E3	Intervention	2016	5	Mild	45	Lower leg	Contusion	Match	Right	No recurrent	Trauma	Contact	Yes	No	Rest	Ice	Medication
E3	Intervention	2016	2	Minimal	46	Wrist	Sprain	Match	Right	No recurrent	Trauma	Contact	No	No	Rest	Ice	Medication
E3	Intervention	2016	0	Slight	23	Wrist	Contusion	Training	Right	No recurrent	Trauma	No contact	No	Yes	Medication	Ice
E4	Intervention	2016	0	Slight	54	Heah/ Face	Laceration	Match	Right	No recurrent	Trauma	Contact	Yes	No	Dressing	Medication
E4	Intervention	2016	0	Slight	45	Heah/ Face	Laceration	Match	Right	No recurrent	Trauma	Contact	Yes	Yes	Dressing
E4	Intervention	2016	3	Minimal	66	Groin	Other	Match	Right	No recurrent	Overuse	No contact	No	No	Medication	Ice	Massage
E4	Intervention	2016	3	Minimal	44	Knee	Sprain	Match	Right	No recurrent	Trauma	Contact	Yes	No	Rest	Ice
E4	Intervention	2016	4	Mild	69	Knee	Sprain	Match	Right	No recurrent	Trauma	Contact	Yes	Yes	Ice	Medication	Rest
E4	Intervention	2016	5	Mild	29	Knee	Sprain	Match	Left	No recurrent	Trauma	Contact	Yes	Yes	Ice	Rest	Medication
E4	Intervention	2016	0	Slight	61	Thigh	Contusion	Training	Left	No recurrent	Trauma	Contact	No	Yes	Ice	Medication	Massage
E4	Intervention	2016	0	Slight	51	Thigh	Contusion	Match	Right	No recurrent	Trauma	Contact	Yes	No	Ice	Medication	Massage
E4	Intervention	2016	6	Mild	82	Thigh	Strain	Training	Left	No recurrent	Trauma	No contact	No	No	Rest	Medication	Massage
E4	Intervention	2016	6	Mild	38	Ankle	Sprain	Training	Right	No recurrent	Trauma	Contact	Yes	Yes	Ice	Medication	Rest
E4	Intervention	2016	8	Moderate	44	Ankle	Sprain	Match	Left	No recurrent	Trauma	Contact	No	No	Ice	Rest	Medication
E4	Intervention	2016	0	Slight	75	Foot	Sprain	Match	Left	No recurrent	Trauma	Contact	Yes	No	Ice	Medication
E4	Intervention	2016	4	Mild	46	Lower leg	Laceration	Match	Right	No recurrent	Trauma	Contact	Yes	No	Dressing	Rest
E4	Intervention	2016	5	Mild	59	Wrist	Contusion	Training	Right	No recurrent	Trauma	Contact	Yes	No	Rest	Ice	Massage
E4	Intervention	2016	6	Mild	63	Wrist	Contusion	Match	Right	No recurrent	Trauma	Contact	Yes	Yes	Ice	Medication	Rest
C4	Control	2016	9	Moderate	27	Groin	Strain	Match	Right	No recurrent	Trauma	Contact	No	No	Rest	Ice	Medication	Massage
C4	Control	2016	22	Moderate	20	Groin	Strain	Match	Right	Recurrent	Trauma	No contact	No	No	Rest	Ice	Medication	Massage
C4	Control	2016	8	Moderate	50	Groin	Other	Match	Right	No recurrent	Overuse	No contact	No	No	Rest	Medication	Massage
C4	Control	2016	8	Moderate	60	Thigh	Strain	Training	Right	No recurrent	Trauma	No contact	No	Yes	Medication	Ice	Massage
C4	Control	2016	11	Moderate	84	Thigh	Strain	Match	Left	No recurrent	Trauma	No contact	No	Yes	Rest	Ice	Medication	Massage
C4	Control	2016	13	Moderate	80	Thigh	Strain	Training	Right	No recurrent	Trauma	No contact	No	Yes	Rest	Medication	Massage
C4	Control	2016	8	Moderate	46	Thigh	Other	Match	Left	No recurrent	Overuse	No contact	No	No	Rest	Medication	Massage
C4	Control	2016	7	Mild	45	Ankle	Sprain	Match	Right	No recurrent	Trauma	Contact	Yes	Yes	Rest	Ice	Medication
C4	Control	2016	6	Mild	24	Knee	Sprain	Training	Right	No recurrent	Trauma	Contact	No	Yes	Ice	Rest	Medication
C4	Control	2016	4	Mild	58	Knee	Sprain	Match	Left	No recurrent	Trauma	No contact	No	No	Ice	Medication
C4	Control	2016	6	Mild	23	Knee	Sprain	Match	Right	No recurrent	Trauma	Contact	Yes	Yes	Rest	Ice	Medication
C4	Control	2016	57	Severe	8	Knee	Ligament rupture without instability	Match	Right	No recurrent	Trauma	Contact	Yes	No	Rest	Medication	Ice
C4	Control	2016	0	Slight	60	Ankle	Sprain	Match	Left	No recurrent	Trauma	Contact	Yes	No	Ice	Medication
C4	Control	2016	17	Moderate	53	Ankle	Sprain	Match	Left	Recurrent	Trauma	Contact	Yes	No	Rest	Ice	Medication
C4	Control	2016	0	Slight	95	Ankle	Sprain	Training	Right	No recurrent	Trauma	Contact	No	Yes	Rest	Ice	Medication
C4	Control	2016	2	Minimal	39	Ankle	Sprain	Training	Right	No recurrent	Trauma	No contact	No	No	Ice	Medication
C4	Control	2016	0	Slight	57	Ankle	Sprain	Match	Left	No recurrent	Trauma	No contact	No	No	Ice	Medication
C4	Control	2016	2	Minimal	79	Ankle	Contusion	Training	Right	No recurrent	Trauma	Contact	Yes	No	Ice	Medication
C4	Control	2016	10	Moderate	77	Achilles tendon	Other	Match	Right	No recurrent	Overuse	No contact	No	Yes	Rest	Massage	Medication
C4	Control	2016	11	Moderate	65	Achilles tendon	Other	Training	Right	No recurrent	Overuse	No contact	No	Yes	Rest	Medication	Ice
C4	Control	2016	0	Slight	13	Finger	Strain	Match	Left	No recurrent	Trauma	Contact	Yes	Yes	Ice
C4	Control	2016	0	Slight	53	Wrist	Contusion	Training	Right	No recurrent	Trauma	Contact	No	Yes	Ice	Medication
C4	Control	2016	11	Moderate	15	Wrist	Sprain	Match	Left	No recurrent	Trauma	Contact	Yes	Yes	Rest	Ice	Medication
E5	Intervention	2016	11	Moderate	95	Groin	Strain	Training	Right	No recurrent	Trauma	Contact	Yes	No	Rest	Medication	Massage
E5	Intervention	2016	4	Mild	67	Groin	Strain	Match	Right	No recurrent	Trauma	Contact	No	Yes	Rest	Ice	Medication	Massage
E5	Intervention	2016	7	Mild	51	Groin	Strain	Match	Left	No recurrent	Trauma	No contact	No	No	Ice	Medication	Rest
E5	Intervention	2016	7	Mild	24	Knee	Sprain	Training	Left	No recurrent	Trauma	No contact	No	No	Medication	Ice
E5	Intervention	2016	3	Minimal	8	Knee	Sprain	Match	Right	No recurrent	Trauma	Contact	No	No	Rest	Ice
E5	Intervention	2016	0	Slight	38	Knee	Sprain	Match	Right	No recurrent	Trauma	Contact	No	Yes	Ice	Medication
E5	Intervention	2016	11	Moderate	40	Knee	Sprain	Match	Right	No recurrent	Trauma	Contact	Yes	Yes	Rest	Medication	Ice
E5	Intervention	2016	5	Mild	47	Knee	Sprain	Training	Left	No recurrent	Trauma	Contact	No	Yes	Rest	Ice
E5	Intervention	2016	0	Slight	47	Knee	Sprain	Training	Right	No recurrent	Trauma	Contact	No	Yes	Ice	Medication
E5	Intervention	2016	58	Severe	26	Knee	Ligament rupture with instability	Training	Left	No recurrent	Trauma	Contact	No	No	Rest	Ice	Medication
E5	Intervention	2016	0	Slight	58	Thigh	Contusion	Training	Right	No recurrent	Trauma	Contact	Yes	Yes	Ice	Medication
E5	Intervention	2016	1	Minimal	56	Thigh	Contusion	Training	Left	No recurrent	Trauma	Contact	No	Yes	Medication	Ice	Massage
E5	Intervention	2016	3	Minimal	46	Thigh	Contusion	Match	Right	No recurrent	Trauma	Contact	Yes	Yes	Rest	Ice
E5	Intervention	2016	3	Minimal	42	Thigh	Strain	Training	Right	No recurrent	Trauma	Contact	Yes	No	Rest	Ice	Medication	Massage
E5	Intervention	2016	4	Mild	47	Ankle	Sprain	Match	Left	No recurrent	Trauma	No contact	No	No	Ice	Medication	Rest
E5	Intervention	2016	0	Slight	83	Ankle	Sprain	Training	Right	No recurrent	Trauma	No contact	No	Yes	Ice
E5	Intervention	2016	4	Mild	45	Ankle	Sprain	Match	Left	No recurrent	Trauma	Contact	No	No	Rest	Ice	Medication
E5	Intervention	2016	11	Moderate	15	Upper arm	Contusion	Match	Left	No recurrent	Trauma	Contact	Yes	No	Rest	Ice	Medication
E5	Intervention	2016	11	Moderate	15	Wrist	Contusion	Match	Left	No recurrent	Trauma	Contact	Yes	No	Rest	Ice	Medication
E6	Intervention	2016	5	Mild	87	Heah/ Face	Concussion without loss of consciousness	Match	Not Applicable	No recurrent	Trauma	Contact	Yes	No	Rest	Medication
E6	Intervention	2016	0	Slight	53	Heah/ Face	Laceration	Training	Left	No recurrent	Trauma	Contact	Yes	Yes	Dressing
E6	Intervention	2016	9	Moderate	25	Groin	Strain	Match	Left	No recurrent	Trauma	No contact	No	No	Medication	Massage
E6	Intervention	2016	10	Moderate	38	Groin	Strain	Match	Right	No recurrent	Trauma	Contact	Yes	No	Medication	Rest	Massage
E6	Intervention	2016	84	Severe	22	Knee	Ligament rupture with instability	Match	Left	No recurrent	Trauma	Contact	Yes	No	Rest
E6	Intervention	2016	0	Slight	32	Knee	Contusion	Match	Right	No recurrent	Trauma	Contact	No	Yes	Ice
E6	Intervention	2016	3	Minimal	49	Knee	Sprain	Match	Left	No recurrent	Trauma	Contact	No	No	Ice	Rest
E6	Intervention	2016	8	Moderate	84	Knee	Sprain	Training	Right	No recurrent	Trauma	No contact	No	Yes	Medication	Rest	Ice
E6	Intervention	2016	0	Slight	27	Thigh	Contusion	Match	Left	No recurrent	Trauma	Contact	Yes	Yes	Ice	Medication
E6	Intervention	2016	0	Slight	63	Ankle	Sprain	Training	Right	No recurrent	Trauma	No contact	No	Yes	Ice	Medication
E6	Intervention	2016	3	Minimal	46	Ankle	Sprain	Match	Left	No recurrent	Trauma	Contact	No	No	Rest	Medication	Ice
E6	Intervention	2016	3	Minimal	32	Ankle	Sprain	Training	Right	No recurrent	Trauma	Contact	Yes	Yes	Ice	Medication
E6	Intervention	2016	6	Mild	24	Ankle	Sprain	Match	Right	No recurrent	Trauma	Contact	Yes	No	Rest	Ice	Medication
E6	Intervention	2016	0	Slight	33	Foot	Strain	Match	Right	No recurrent	Trauma	Contact	Yes	No	Ice	Medication
E6	Intervention	2016	5	Mild	66	Achilles tendon	Tendinitis	Match	Right	No recurrent	Overuse	No contact	No	Yes	Rest	Ice	Medication
E6	Intervention	2016	3	Minimal	41	Hip	Laceration	Training	Left	No recurrent	Trauma	No contact	No	Yes	Dressing
E6	Intervention	2016	5	Mild	45	Shoulder	Sprain	Match	Right	No recurrent	Trauma	Contact	Yes	Yes	Ice	Medication
E6	Intervention	2016	5	Mild	45	Wrist	Contusion	Match	Right	No recurrent	Trauma	Contact	Yes	Yes	Ice	Medication
E6	Intervention	2016	13	Moderate	51	Wrist	Sprain	Training	Right	No recurrent	Trauma	Contact	Yes	No	Rest	Ice	Medication
C5	Control	2016	3	Minimal	24	Heah/ Face	Laceration	Match	Right	No recurrent	Trauma	Contact	Yes	No	Suturing
C5	Control	2016	12	Moderate	82	Heah/ Face	Concussion with loss of consciousness	Match	Not Applicable	No recurrent	Trauma	Contact	Yes	No	Medication
C5	Control	2016	12	Moderate	82	Heah/ Face	Dental injury	Match	Not Applicable	No recurrent	Trauma	Contact	Yes	No	Medication
C5	Control	2016	22	Moderate	53	Heah/ Face	Dental injury	Match	Not Applicable	Recurrent	Trauma	Contact	No	No	Medication
C5	Control	2016	7	Mild	37	Groin	Strain	Match	Left	No recurrent	Trauma	No contact	No	No	Rest	Massage	Medication
C5	Control	2016	16	Moderate	90	Groin	Strain	Match	Left	Recurrent	Overuse	No contact	No	Yes	Medication	Massage
C5	Control	2016	12	Moderate	88	Groin	Other	Training	Right	No recurrent	Overuse	No contact	No	Yes	Massage	Medication	Rest
C5	Control	2016	15	Moderate	19	Thigh	Strain	Match	Left	No recurrent	Trauma	Contact	Yes	No	Medication	Massage	Rest
C5	Control	2016	8	Moderate	44	Thigh	Strain	Match	Right	No recurrent	Trauma	No contact	No	No	Rest	Medication	Ice
C5	Control	2016	45	Severe	65	Thigh	Strain	Match	Right	Recurrent	Trauma	No contact	No	Yes	Rest	Medication	Massage
C5	Control	2016	20	Moderate	66	Thigh	Strain	Training	Left	No recurrent	Trauma	No contact	No	Yes	Medication	Rest	Massage
C5	Control	2016	0	Slight	53	Thigh	Contusion	Match	Right	No recurrent	Trauma	Contact	No	No	Ice	Medication
C5	Control	2016	6	Mild	55	Knee	Sprain	Training	Right	No recurrent	Trauma	Contact	Yes	Yes	Medication	Ice
C5	Control	2016	9	Moderate	79	Knee	Sprain	Match	Left	No recurrent	Trauma	Contact	Yes	Yes	Rest	Ice	Medication
C5	Control	2016	45	Severe	28	Knee	Lesion of meniscus	Match	Right	No recurrent	Trauma	Contact	Yes	No	Rest	Medication	Ice
C5	Control	2016	8	Moderate	38	Knee	Sprain	Training	Left	No recurrent	Trauma	Contact	No	Yes	Medication	Ice
C5	Control	2016	0	Slight	39	Foot	Contusion	Training	Left	No recurrent	Trauma	Contact	No	Yes	Ice
C5	Control	2016	2	Minimal	65	Foot	Sprain	Match	Right	No recurrent	Trauma	Contact	Yes	Yes	Ice	Medication
C5	Control	2016	11	Moderate	92	Forearm	Contusion	Training	Left	No recurrent	Trauma	No contact	No	Yes	Rest	Medication	Ice
C5	Control	2016	14	Moderate	28	Hand	Sprain	Match	Right	No recurrent	Trauma	Contact	Yes	Yes	Rest	Ice	Medication	Massage
C5	Control	2016	3	Minimal	24	Heah/ Face	Concussion with loss of consciousness	Match	Not Applicable	No recurrent	Trauma	Contact	Yes	No	Rest
C5	Control	2016	2	Minimal	35	Toe	Sprain	Training	Left	No recurrent	Trauma	Contact	No	Yes	Ice	Medication
C5	Control	2016	5	Mild	45	Toe	Sprain	Training	Left	Recurrent	Trauma	Contact	Yes	Yes	Ice	Medication	Rest
C5	Control	2016	5	Mild	35	Ankle	Sprain	Training	Right	No recurrent	Trauma	Contact	No	No	Medication	Rest	Ice
C5	Control	2016	0	Slight	73	Foot	Contusion	Training	Left	No recurrent	Trauma	Contact	Yes	Yes	Ice	Medication
C5	Control	2016	0	Slight	45	Thigh	Contusion	Training	Left	No recurrent	Trauma	Contact	No	Yes	Ice	Medication
C5	Control	2016	0	Slight	63	Hip	Laceration	Training	Right	No recurrent	Trauma	No contact	No	Yes	Dressing
E7	Intervention	2016	0	Slight	87	Heah/ Face	Concussion with loss of consciousness	Match	Not Applicable	No recurrent	Trauma	Contact	Yes	No	Medication	Rest
E7	Intervention	2016	0	Slight	33	Heah/ Face	Laceration	Training	Left	No recurrent	Trauma	Contact	No	No	Dressing
E7	Intervention	2016	0	Slight	33	Heah/ Face	Laceration	Training	Right	No recurrent	Trauma	Contact	Yes	No	Dressing
E7	Intervention	2016	3	Minimal	69	Groin	Strain	Training	Right	No recurrent	Trauma	No contact	No	Yes	Rest	Medication	Massage
E7	Intervention	2016	5	Mild	80	Groin	Strain	Match	Right	No recurrent	Trauma	No contact	No	Yes	Rest	Medication	Massage
E7	Intervention	2016	11	Moderate	37	Knee	Sprain	Match	Right	No recurrent	Trauma	Contact	Yes	No	Ice	Medication
E7	Intervention	2016	2	Minimal	69	Knee	Sprain	Match	Left	No recurrent	Trauma	Contact	Yes	No	Rest	Ice	Medication
E7	Intervention	2016	9	Moderate	4	Knee	Sprain	Match	Left	No recurrent	Trauma	Contact	Yes	No	Rest	Ice	Medication
E7	Intervention	2016	7	Mild	75	Knee	Sprain	Match	Right	No recurrent	Trauma	Contact	No	No	Ice	Rest	Medication
E7	Intervention	2016	3	Minimal	82	Thigh	Contusion	Match	Left	No recurrent	Trauma	Contact	Yes	No	Rest	Ice	Medication
E7	Intervention	2016	11	Moderate	98	Thigh	Strain	Training	Right	No recurrent	Trauma	Contact	Yes	No	Ice	Medication	Massage
E7	Intervention	2016	10	Moderate	74	Thigh	Strain	Match	Left	No recurrent	Trauma	No contact	No	No	Rest	Medication	Massage
E7	Intervention	2016	2	Minimal	78	Ankle	Sprain	Match	Right	No recurrent	Trauma	Contact	Yes	Yes	Medication	Rest
E7	Intervention	2016	0	Slight	27	Ankle	Sprain	Match	Right	No recurrent	Trauma	No contact	No	No	Ice
E7	Intervention	2016	9	Moderate	27	Ankle	Sprain	Match	Right	No recurrent	Trauma	Contact	Yes	No	Rest	Ice	Medication
E7	Intervention	2016	0	Slight	68	Ankle	Contusion	Training	Left	No recurrent	Trauma	Contact	Yes	Yes	Ice
E7	Intervention	2016	0	Slight	43	Ankle	Contusion	Match	Right	No recurrent	Trauma	Contact	Yes	Yes	Medication	Ice
E7	Intervention	2016	1	Minimal	27	Ankle	Contusion	Match	Left	No recurrent	Trauma	Contact	Yes	Yes	Ice	Medication
E7	Intervention	2016	0	Slight	21	Foot	Strain	Training	Right	No recurrent	Trauma	Contact	Yes	Yes	Medication
E7	Intervention	2016	0	Slight	48	Finger	Strain	Training	Right	No recurrent	Trauma	Contact	Yes	Yes	Medication
E7	Intervention	2016	18	Moderate	85	Achilles tendon	Tendinitis	Training	Left	No recurrent	Overuse	No contact	No	Yes	Medication	Rest	Ice	Massage
E7	Intervention	2016	42	Severe	41	Upper arm	Fracture	Match	Left	No recurrent	Trauma	Contact	No	No	Immobilisation
E7	Intervention	2016	0	Slight	52	Wrist	Sprain	Match	Left	No recurrent	Trauma	No contact	No	Yes	Ice	Medication
E7	Intervention	2016	7	Mild	44	Wrist	Sprain	Training	Right	No recurrent	Trauma	Contact	Yes	No	Ice	Medication	Rest
E8	Intervention	2016	3	Minimal	77	Groin	Strain	Training	Right	No recurrent	Trauma	No contact	No	No	Medication	Ice	Massage	Rest
E8	Intervention	2016	5	Mild	50	Knee	Contusion	Match	Right	No recurrent	Trauma	Contact	Yes	No	Ice	Medication	Rest
E8	Intervention	2016	2	Minimal	63	Knee	Contusion	Training	Left	No recurrent	Trauma	Contact	Yes	Yes	Rest	Ice	Medication
E8	Intervention	2016	4	Mild	55	Knee	Sprain	Match	Right	No recurrent	Trauma	Contact	Yes	Yes	Rest	Ice	Medication
E8	Intervention	2016	5	Mild	48	Knee	Sprain	Match	Right	No recurrent	Trauma	Contact	Yes	No	Rest	Ice	Medication	Massage
E8	Intervention	2016	0	Slight	57	Knee	Sprain	Match	Left	No recurrent	Trauma	Contact	Yes	No	Rest	Ice
E8	Intervention	2016	7	Mild	79	Thigh	Strain	Training	Left	No recurrent	Trauma	No contact	No	No	Medication	Massage	Ice
E8	Intervention	2016	5	Mild	98	Thigh	Strain	Training	Right	No recurrent	Trauma	No contact	No	Yes	Rest	Ice	Medication	Massage
E8	Intervention	2016	12	Moderate	19	Thigh	Contusion	Match	Left	No recurrent	Trauma	Contact	Yes	No	Rest	Ice	Massage
E8	Intervention	2016	8	Moderate	44	Thigh	Contusion	Match	Right	No recurrent	Trauma	Contact	No	Yes	Ice
E8	Intervention	2016	11	Moderate	50	Ankle	Sprain	Match	Left	No recurrent	Trauma	Contact	Yes	No	Rest	Ice
E8	Intervention	2016	0	Slight	47	Ankle	Sprain	Training	Right	No recurrent	Trauma	No contact	No	Yes	Ice
E8	Intervention	2016	0	Slight	12	Ankle	Sprain	Match	Left	No recurrent	Trauma	Contact	Yes	Yes	Medication
E8	Intervention	2016	4	Mild	33	Ankle	Contusion	Match	Right	No recurrent	Trauma	Contact	Yes	No	Ice	Medication	Rest
E8	Intervention	2016	2	Minimal	38	Ankle	Sprain	Match	Right	No recurrent	Trauma	Contact	Yes	No	Rest	Ice	Medication
E8	Intervention	2016	1	Minimal	79	Lower leg	Contusion	Match	Left	No recurrent	Trauma	Contact	Yes	No	Ice	Medication
E8	Intervention	2016	8	Moderate	89	Pelvis/ Sacrum	Other	Training	Left	No recurrent	Trauma	Contact	No	No	Rest	Ice	Medication
E8	Intervention	2016	1	Minimal	78	Wrist	Sprain	Training	Right	No recurrent	Trauma	Contact	No	Yes	Medication
C6	Control	2016	0	Slight	87	Heah/ Face	Laceration	Match	Left	No recurrent	Trauma	Contact	Yes	Yes	Dressing
C6	Control	2016	7	Mild	34	Groin	Strain	Match	Left	No recurrent	Trauma	No contact	No	No	Medication	Rest	Ice
C6	Control	2016	88	Severe	12	Groin	Strain	Training	Right	No recurrent	Trauma	Contact	No	Yes	Rest	Medication	Ice
C6	Control	2016	15	Moderate	76	Thigh	Strain	Match	Right	No recurrent	Trauma	No contact	No	Yes	Medication	Rest
C6	Control	2016	30	Severe	80	Thigh	Strain	Match	Right	Recurrent	Trauma	No contact	No	Yes	Medication	Rest
C6	Control	2016	5	Mild	74	Knee	Sprain	Training	Right	No recurrent	Trauma	Contact	Yes	No	Rest	Ice	Medication
C6	Control	2016	13	Moderate	53	Knee	Sprain	Training	Left	No recurrent	Trauma	Contact	Yes	No	Rest	Medication	Ice
C6	Control	2016	9	Moderate	63	Knee	Sprain	Match	Right	No recurrent	Trauma	Contact	No	Yes	Rest	Medication	Ice
C6	Control	2016	14	Moderate	67	Ankle	Sprain	Training	Left	No recurrent	Trauma	Contact	Yes	No	Ice	Medication	Rest
C6	Control	2016	2	Minimal	73	Ankle	Sprain	Training	Right	No recurrent	Trauma	Contact	No	Yes	Ice	Medication
C6	Control	2016	23	Moderate	29	Ankle	Sprain	Match	Left	Recurrent	Trauma	Contact	Yes	No	Rest	Ice	Medication
C6	Control	2016	22	Moderate	52	Ankle	Sprain	Match	Right	No recurrent	Trauma	No contact	No	No	Ice	Medication	Rest
C6	Control	2016	1	Minimal	78	Ankle	Sprain	Training	Left	No recurrent	Trauma	Contact	Yes	No	Ice	Medication
C6	Control	2016	2	Minimal	72	Ankle	Sprain	Match	Right	No recurrent	Trauma	Contact	Yes	Yes	Ice	Medication
C6	Control	2016	4	Mild	58	Ankle	Sprain	Match	Left	No recurrent	Trauma	Contact	Yes	Yes	Ice	Rest
C6	Control	2016	0	Slight	31	Ankle	Contusion	Training	Right	No recurrent	Trauma	Contact	No	Yes	Medication
C6	Control	2016	153	Severe	18	Ankle	Fracture	Match	Left	No recurrent	Trauma	Contact	Yes	No	Immobilisation
C6	Control	2016	22	Moderate	85	Achilles tendon	Tendinitis	Match	Right	No recurrent	Overuse	No contact	No	No	Ice	Medication
C6	Control	2016	14	Moderate	59	Elbow	Contusion	Training	Left	No recurrent	Trauma	No contact	No	Yes	Ice	Rest
C6	Control	2016	3	Minimal	88	Foot	Contusion	Match	Right	No recurrent	Trauma	Contact	No	No	Ice
C6	Control	2016	0	Slight	38	Foot	Contusion	Match	Left	No recurrent	Trauma	Contact	Yes	Yes	Ice	Medication
C6	Control	2016	8	Moderate	61	Hand	Contusion	Training	Right	No recurrent	Trauma	Contact	No	Yes	Ice
C6	Control	2016	0	Slight	28	Shoulder	Sprain	Match	Right	No recurrent	Trauma	Contact	Yes	Yes	Medication
C6	Control	2016	43	Severe	41	Shoulder	Dislocation	Training	Left	No recurrent	Trauma	Contact	Yes	No	Immobilisation
C6	Control	2016	38	Severe	45	Shoulder	Dislocation	Match	Left	Recurrent	Trauma	Contact	No	No	Immobilisation
C6	Control	2016	64	Severe	54	Knee	Ligament rupture with instability	Match	Right	No recurrent	Trauma	Contact	Yes	No	Rest	Ice	Medication
C6	Control	2016	5	Mild	58	Thoracic spine	Contusion	Match	Not Applicable	No recurrent	Trauma	Contact	No	No	Ice	Rest
C6	Control	2016	0	Slight	56	Heah/ Face	Laceration	Match	Right	No recurrent	Trauma	Contact	Yes	No	Suturing
C7	Control	2016	2	Minimal	36	Heah/ Face	Laceration	Training	Not Applicable	No recurrent	Trauma	Contact	No	No	Suturing
C7	Control	2016	9	Moderate	30	Heah/ Face	Laceration	Match	Left	No recurrent	Trauma	Contact	Yes	No	Suturing
C7	Control	2016	9	Moderate	30	Heah/ Face	Concussion with loss of consciousness	Match	Not Applicable	No recurrent	Trauma	Contact	Yes	No	Medication	Rest
C7	Control	2016	3	Minimal	62	Groin	Strain	Training	Right	No recurrent	Trauma	Contact	No	No	Medication	Massage
C7	Control	2016	17	Moderate	63	Groin	Strain	Match	Right	No recurrent	Trauma	No contact	No	No	Medication	Massage
C7	Control	2016	9	Moderate	72	Groin	Strain	Match	Left	No recurrent	Trauma	Contact	No	Yes	Medication	Rest
C7	Control	2016	2	Minimal	28	Thigh	Strain	Match	Left	No recurrent	Trauma	Contact	No	No	Medication	Ice
C7	Control	2016	19	Moderate	45	Thigh	Strain	Match	Left	Recurrent	Trauma	No contact	No	No	Medication	Rest	Ice
C7	Control	2016	0	Slight	17	Thigh	Contusion	Training	Right	No recurrent	Trauma	Contact	No	No	Medication	Ice	Massage
C7	Control	2016	2	Minimal	50	Thigh	Contusion	Training	Right	No recurrent	Trauma	Contact	No	No	Medication	Rest	Ice
C7	Control	2016	41	Severe	9	Thigh	Strain	Match	Left	Recurrent	Trauma	No contact	No	No	Medication	Rest	Ice	Massage
C7	Control	2016	59	Severe	36	Knee	Sprain	Match	Left	No recurrent	Trauma	No contact	No	No	Ice	Medication	Rest
C7	Control	2016	29	Severe	61	Knee	Sprain	Match	Right	No recurrent	Trauma	Contact	Yes	Yes	Ice	Medication	Rest
C7	Control	2016	81	Severe	3	Knee	Ligament rupture with instability	Match	Right	No recurrent	Trauma	Contact	Yes	No	Immobilisation
C7	Control	2016	15	Moderate	43	Ankle	Sprain	Match	Left	No recurrent	Trauma	No contact	No	No	Rest	Medication
C7	Control	2016	0	Slight	28	Ankle	Sprain	Match	Right	No recurrent	Trauma	No contact	No	Yes	Medication
C7	Control	2016	4	Mild	21	Ankle	Sprain	Match	Left	No recurrent	Trauma	Contact	Yes	No	Ice	Medication
C7	Control	2016	11	Moderate	73	Ankle	Sprain	Match	Left	Recurrent	Trauma	Contact	Yes	Yes	Rest	Ice	Medication
C7	Control	2016	0	Slight	26	Foot	Strain	Match	Right	No recurrent	Trauma	Contact	Yes	Yes	Ice
C7	Control	2016	0	Slight	75	Foot	Other	Match	Left	No recurrent	Trauma	Contact	No	Yes	Ice	Medication
C7	Control	2016	0	Slight	43	Hip	Contusion	Match	Not Applicable	No recurrent	Trauma	Contact	No	Yes	Medication
C7	Control	2016	3	Minimal	50	Wrist	Sprain	Training	Right	No recurrent	Trauma	Contact	Yes	No	Medication	Ice
C7	Control	2016	2	Minimal	69	Wrist	Sprain	Training	Right	No recurrent	Trauma	Contact	Yes	Yes	Ice	Medication
E9	Intervention	2016	1	Minimal	87	Heah/ Face	Laceration	Match	Right	No recurrent	Trauma	Contact	No	No	Suturing
E9	Intervention	2016	6	Mild	98	Groin	Strain	Training	Right	No recurrent	Trauma	No contact	No	No	Medication	Massage	Rest
E9	Intervention	2016	10	Moderate	60	Knee	Sprain	Match	Left	No recurrent	Trauma	Contact	Yes	No	Medication	Rest	Massage
E9	Intervention	2016	1	Minimal	39	Knee	Sprain	Match	Right	No recurrent	Trauma	Contact	No	Yes	Medication	Ice
E9	Intervention	2016	10	Moderate	31	Knee	Sprain	Match	Left	No recurrent	Trauma	Contact	Yes	No	Ice	Massage	Medication
E9	Intervention	2016	0	Slight	33	Knee	Sprain	Match	Right	No recurrent	Trauma	Contact	Yes	Yes	Medication	Ice
E9	Intervention	2016	44	Severe	41	Knee	Lesion of meniscus	Match	Right	No recurrent	Trauma	Contact	Yes	No	Ice	Medication	Rest
E9	Intervention	2016	0	Slight	82	Thigh	Contusion	Match	Right	No recurrent	Trauma	Contact	Yes	Yes	Ice	Massage
E9	Intervention	2016	11	Moderate	74	Thigh	Strain	Match	Left	No recurrent	Trauma	No contact	No	Yes	Rest	Medication	Ice	Massage
E9	Intervention	2016	17	Moderate	35	Thigh	Strain	Match	Right	No recurrent	Trauma	Contact	Yes	No	Medication	Rest	Ice
E9	Intervention	2016	5	Mild	74	Ankle	Sprain	Training	Right	No recurrent	Trauma	Contact	No	No	Ice	Medication	Rest
E9	Intervention	2016	3	Minimal	19	Ankle	Sprain	Match	Right	No recurrent	Trauma	Contact	Yes	No	Ice	Medication
E9	Intervention	2016	3	Minimal	64	Ankle	Sprain	Training	Left	No recurrent	Trauma	No contact	No	Yes	Ice	Medication
E9	Intervention	2016	9	Moderate	76	Ankle	Sprain	Match	Right	No recurrent	Trauma	Contact	Yes	Yes	Medication	Ice
E9	Intervention	2016	14	Moderate	41	Ankle	Sprain	Match	Right	Recurrent	Trauma	Contact	No	Yes	Medication	Ice	Rest
E9	Intervention	2016	0	Slight	59	Foot	Other	Match	Left	No recurrent	Trauma	Contact	Yes	No	Ice	Medication
E9	Intervention	2016	0	Slight	38	Finger	Strain	Match	Right	No recurrent	Trauma	No contact	No	Yes	Ice	Medication
E9	Intervention	2016	0	Slight	53	Pelvis/ Sacrum	Contusion	Match	Left	No recurrent	Trauma	Contact	Yes	Yes	Ice
E9	Intervention	2016	5	Mild	31	Wrist	Contusion	Training	Right	No recurrent	Trauma	Contact	No	No	Rest	Medication	Ice
E9	Intervention	2016	10	Moderate	47	Wrist	Contusion	Training	Right	No recurrent	Trauma	Contact	Yes	No	Rest	Ice	Medication
E9	Intervention	2016	0	Slight	47	Wrist	Contusion	Match	Left	No recurrent	Trauma	Contact	Yes	Yes	No Treatment
E10	Intervention	2016	1	Minimal	76	Heah/ Face	Laceration	Match	Right	No recurrent	Trauma	Contact	Yes	Yes	Dressing
E10	Intervention	2016	0	Slight	28	Heah/ Face	Dental injury	Match	Not Applicable	No recurrent	Trauma	Contact	No	No	Medication
E10	Intervention	2016	2	Minimal	67	Heah/ Face	Laceration	Match	Left	No recurrent	Trauma	Contact	Yes	No	Suturing
E10	Intervention	2016	8	Moderate	51	Groin	Strain	Match	Left	No recurrent	Trauma	No contact	No	No	Medication	Massage	Rest
E10	Intervention	2016	9	Moderate	69	Knee	Sprain	Match	Right	No recurrent	Trauma	Contact	Yes	Yes	Ice	Medication	Massage
E10	Intervention	2016	0	Slight	71	Knee	Sprain	Match	Left	No recurrent	Trauma	Contact	No	No	Ice	Medication
E10	Intervention	2016	18	Moderate	84	Knee	Sprain	Training	Right	No recurrent	Trauma	Contact	Yes	No	Medication	Ice	Massage
E10	Intervention	2016	59	Severe	79	Knee	Ligament rupture without instability	Training	Left	No recurrent	Trauma	Contact	No	No	Rest	Medication
E10	Intervention	2016	8	Moderate	22	Thigh	Contusion	Match	Right	No recurrent	Trauma	Contact	Yes	Yes	Medication	Ice	Rest
E10	Intervention	2016	6	Mild	57	Ankle	Sprain	Training	Left	No recurrent	Trauma	Contact	Yes	No	Medication	Ice
E10	Intervention	2016	5	Mild	21	Ankle	Sprain	Match	Right	No recurrent	Trauma	Contact	No	No	Medication
E10	Intervention	2016	3	Minimal	29	Ankle	Contusion	Match	Right	No recurrent	Trauma	Contact	Yes	No	Ice	Medication
E10	Intervention	2016	3	Minimal	79	Foot	Other	Training	Left	No recurrent	Trauma	Contact	Yes	Yes	Medication	Ice
E10	Intervention	2016	2	Minimal	61	Hand	Contusion	Training	Right	No recurrent	Trauma	Contact	No	Yes	Medication	Ice
E10	Intervention	2016	6	Mild	88	Finger	Sprain	Training	Left	No recurrent	Trauma	Contact	Yes	Yes	Ice	Medication
E10	Intervention	2016	8	Moderate	50	Achilles tendon	Tendinitis	Match	Right	No recurrent	Overuse	No contact	No	No	Medication	Rest	Massage
E10	Intervention	2016	0	Slight	54	Lower leg	Contusion	Match	Right	No recurrent	Trauma	Contact	Yes	Yes	Medication
E10	Intervention	2016	1	Minimal	62	Lower leg	Contusion	Match	Left	No recurrent	Trauma	Contact	Yes	Yes	Ice	Medication
E10	Intervention	2016	2	Minimal	81	Shoulder	Contusion	Match	Right	No recurrent	Trauma	Contact	No	Yes	No Treatment
E10	Intervention	2016	5	Mild	35	Toe	Contusion	Match	Left	No recurrent	Trauma	Contact	Yes	Yes	Medication
E10	Intervention	2016	0	Slight	31	Wrist	Contusion	Match	Right	No recurrent	Trauma	No contact	No	Yes	Ice	Medication
E10	Intervention	2016	2	Minimal	19	Wrist	Contusion	Match	Left	No recurrent	Trauma	No contact	No	No	Medication	Ice	Rest
C8	Control	2016	4	Mild	61	Heah/ Face	Concussion with loss of consciousness	Match	Not Applicable	No recurrent	Trauma	Contact	Yes	Yes	Medication
C8	Control	2016	0	Slight	50	Heah/ Face	Concussion with loss of consciousness	Match	Not Applicable	No recurrent	Trauma	Contact	No	No	Medication	Rest
C8	Control	2016	6	Mild	79	Groin	Strain	Training	Left	No recurrent	Trauma	No contact	No	No	Medication	Massage
C8	Control	2016	38	Severe	6	Groin	Strain	Match	Left	Recurrent	Trauma	No contact	No	No	Medication	Massage
C8	Control	2016	9	Moderate	44	Groin	Strain	Match	Right	No recurrent	Trauma	Contact	No	No	Medication	Massage	Ice
C8	Control	2016	23	Moderate	67	Thigh	Strain	Match	Left	No recurrent	Trauma	No contact	No	No	Rest	Ice	Medication	Massage
C8	Control	2016	24	Moderate	68	Thigh	Strain	Match	Left	Recurrent	Trauma	No contact	No	No	Ice	Medication	Massage	Rest
C8	Control	2016	15	Moderate	14	Thigh	Strain	Match	Right	No recurrent	Trauma	No contact	No	No	Rest	Medication	Massage
C8	Control	2016	8	Moderate	47	Thigh	Other	Match	Right	No recurrent	Trauma	Contact	Yes	Yes	Medication	Ice
C8	Control	2016	32	Severe	41	Knee	Sprain	Match	Right	No recurrent	Trauma	Contact	Yes	No	Ice	Medication	Rest
C8	Control	2016	17	Moderate	3	Knee	Sprain	Match	Left	No recurrent	Trauma	Contact	Yes	No	Medication	Ice	Rest
C8	Control	2016	25	Moderate	78	Knee	Sprain	Training	Right	No recurrent	Trauma	Contact	No	Yes	Rest	Ice	Medication
C8	Control	2016	59	Severe	89	Knee	Ligament rupture without instability	Match	Right	No recurrent	Trauma	Contact	Yes	Yes	Rest	Medication	Ice
C8	Control	2016	6	Mild	69	Ankle	Sprain	Training	Right	No recurrent	Trauma	Contact	Yes	No	Ice	Medication
C8	Control	2016	1	Minimal	62	Ankle	Sprain	Match	Right	Recurrent	Trauma	No contact	No	No	Ice	Medication
C8	Control	2016	3	Minimal	15	Ankle	Sprain	Match	Left	No recurrent	Trauma	Contact	Yes	No	Ice	Medication
C8	Control	2016	0	Slight	56	Ankle	Sprain	Match	Left	No recurrent	Trauma	No contact	No	No	Ice
C8	Control	2016	2	Minimal	17	Ankle	Sprain	Match	Right	No recurrent	Trauma	Contact	Yes	No	Ice	Medication
C8	Control	2016	23	Moderate	66	Achilles tendon	Strain	Match	Right	No recurrent	Trauma	No contact	No	No	Ice	Medication	Massage
C8	Control	2016	0	Slight	67	Foot	Contusion	Match	Right	No recurrent	Trauma	Contact	Yes	No	Ice	Medication
C8	Control	2016	0	Slight	21	Foot	Sprain	Training	Right	No recurrent	Trauma	Contact	No	Yes	Ice
C8	Control	2016	4	Mild	33	Foot	Sprain	Training	Right	No recurrent	Trauma	No contact	No	No	Ice	Medication	Massage
C8	Control	2016	77	Severe	53	Upper arm	Fracture	Match	Left	No recurrent	Trauma	Contact	Yes	No	Immobilisation
C8	Control	2016	31	Severe	8	Wrist	Contusion	Match	Right	No recurrent	Trauma	Contact	No	Yes	Ice	Medication
C8	Control	2016	0	Slight	45	Wrist	Contusion	Match	Left	No recurrent	Trauma	No contact	No	Yes	Ice
C8	Control	2016	0	Slight	36	Ankle	Sprain	Training	Right	No recurrent	Trauma	Contact	Yes	Yes	Medication	Ice
C8	Control	2016	0	Slight	72	Ankle	Contusion	Training	Left	No recurrent	Trauma	Contact	No	Yes	Ice	Medication
C8	Control	2016	14	Moderate	52	Thigh	Strain	Training	Right	No recurrent	Trauma	No contact	No	No	Ice	Rest	Medication
C9	Control	2016	2	Minimal	61	Heah/ Face	Laceration	Match	Left	No recurrent	Trauma	Contact	Yes	Yes	Dressing
C9	Control	2016	1	Minimal	26	Heah/ Face	Laceration	Match	Right	No recurrent	Trauma	Contact	Yes	No	Suturing	Medication
C9	Control	2016	13	Moderate	25	Groin	Strain	Match	Left	No recurrent	Trauma	No contact	No	No	Medication	Massage
C9	Control	2016	40	Severe	75	Groin	Strain	Training	Left	Recurrent	Overuse	No contact	No	Yes	Medication	Massage
C9	Control	2016	16	Moderate	9	Groin	Strain	Match	Right	No recurrent	Trauma	Contact	No	No	Medication	Rest
C9	Control	2016	14	Moderate	12	Groin	Strain	Match	Left	No recurrent	Trauma	Contact	Yes	No	Ice	Rest	Medication
C9	Control	2016	12	Moderate	90	Thigh	Strain	Match	Left	No recurrent	Trauma	No contact	No	No	Medication	Massage
C9	Control	2016	16	Moderate	38	Thigh	Strain	Match	Left	Recurrent	Trauma	No contact	No	No	Medication	Massage
C9	Control	2016	14	Moderate	45	Thigh	Strain	Match	Right	No recurrent	Trauma	No contact	No	No	Medication	Massage	Ice	Rest
C9	Control	2016	11	Moderate	19	Thigh	Other	Match	Right	No recurrent	Trauma	Contact	Yes	Yes	Medication
C9	Control	2016	16	Moderate	21	Knee	Sprain	Match	Left	No recurrent	Trauma	Contact	Yes	No	Ice	Medication	Rest
C9	Control	2016	5	Mild	56	Knee	Sprain	Match	Left	No recurrent	Trauma	Contact	Yes	Yes	Ice	Medication
C9	Control	2016	5	Mild	37	Knee	Sprain	Training	Right	No recurrent	Trauma	Contact	No	No	Medication	Rest
C9	Control	2016	4	Mild	87	Knee	Sprain	Match	Left	No recurrent	Trauma	Contact	Yes	No	Medication	Ice
C9	Control	2016	3	Minimal	27	Ankle	Sprain	Match	Right	No recurrent	Trauma	Contact	Yes	No	Ice	Medication
C9	Control	2016	4	Mild	87	Ankle	Sprain	Match	Left	No recurrent	Trauma	Contact	Yes	No	Ice	Medication
C9	Control	2016	21	Moderate	46	Ankle	Sprain	Match	Right	No recurrent	Trauma	Contact	Yes	No	Ice	Medication	Rest
C9	Control	2016	0	Slight	58	Ankle	Sprain	Training	Left	No recurrent	Trauma	Contact	No	Yes	Ice	Medication
C9	Control	2016	0	Slight	63	Finger	Sprain	Training	Right	No recurrent	Trauma	Contact	Yes	Yes	Medication
C9	Control	2016	7	Mild	10	Foot	Other	Match	Right	No recurrent	Trauma	Contact	Yes	No	Ice	Medication
C9	Control	2016	0	Slight	27	Hip	Laceration	Match	Left	No recurrent	Trauma	Contact	Yes	No	Dressing
C9	Control	2016	0	Slight	62	Lower leg	Contusion	Training	Right	No recurrent	Trauma	Contact	Yes	Yes	Ice
C9	Control	2016	6	Mild	31	Shoulder	Contusion	Training	Right	No recurrent	Trauma	Contact	Yes	No	Ice
C9	Control	2016	5	Mild	35	Foot	Sprain	Training	Right	No recurrent	Trauma	Contact	No	Yes	Ice	Medication
C9	Control	2016	5	Mild	81	Ankle	Sprain	Training	Left	No recurrent	Trauma	No contact	No	No	Ice	Medication
E11	Intervention	2016	8	Moderate	87	Groin	Strain	Match	Left	No recurrent	Trauma	No contact	No	No	Ice	Medication	Rest
E11	Intervention	2016	6	Mild	67	Groin	Strain	Training	Right	No recurrent	Trauma	No contact	No	Yes	Rest	Ice	Medication
E11	Intervention	2016	3	Minimal	25	Groin	Strain	Match	Right	No recurrent	Trauma	Contact	Yes	No	Medication	Massage
E11	Intervention	2016	5	Mild	47	Knee	Sprain	Training	Left	No recurrent	Trauma	Contact	No	No	Ice	Rest
E11	Intervention	2016	7	Mild	36	Knee	Sprain	Training	Right	No recurrent	Trauma	Contact	Yes	Yes	Rest	Medication	Ice
E11	Intervention	2016	0	Slight	85	Knee	Sprain	Match	Left	No recurrent	Trauma	Contact	Yes	No	Ice	Medication
E11	Intervention	2016	50	Severe	25	Knee	Lesion of meniscus	Match	Left	No recurrent	Trauma	Contact	Yes	No	Rest	Ice	Medication
E11	Intervention	2016	9	Moderate	49	Thigh	Strain	Match	Left	No recurrent	Trauma	No contact	No	No	Rest	Medication	Massage
E11	Intervention	2016	9	Moderate	78	Thigh	Strain	Training	Right	No recurrent	Trauma	Contact	No	Yes	Rest	Medication	Massage	Ice
E11	Intervention	2016	0	Slight	87	Ankle	Sprain	Match	Right	No recurrent	Trauma	Contact	Yes	Yes	Ice	Medication
E11	Intervention	2016	0	Slight	6	Ankle	Sprain	Match	Left	No recurrent	Trauma	No contact	No	Yes	Ice
E11	Intervention	2016	2	Minimal	83	Lower leg	Strain	Training	Left	No recurrent	Trauma	Contact	Yes	Yes	Ice	Medication	Rest
E11	Intervention	2016	0	Slight	19	sternum/ ribs	Contusion	Training	Right	No recurrent	Trauma	Contact	Yes	Yes	Medication
E11	Intervention	2016	4	Mild	82	Shoulder	Sprain	Training	Right	No recurrent	Trauma	Contact	No	Yes	Rest	Medication	Massage
E11	Intervention	2016	0	Slight	52	Finger	Contusion	Match	Right	No recurrent	Trauma	Contact	No	Yes	Ice	Medication
E11	Intervention	2016	0	Slight	29	Wrist	Sprain	Training	Left	No recurrent	Trauma	No contact	No	Yes	Ice
E12	Intervention	2016	7	Mild	80	Heah/ Face	Concussion with loss of consciousness	Match	Not Applicable	No recurrent	Trauma	Contact	Yes	Yes	Medication	Rest
E12	Intervention	2016	10	Moderate	46	Groin	Strain	Match	Left	No recurrent	Trauma	No contact	No	No	Medication	Massage	Rest
E12	Intervention	2016	56	Severe	41	Knee	Lesion of meniscus	Training	Right	No recurrent	Trauma	Contact	No	No	Ice	Rest	Medication
E12	Intervention	2016	17	Moderate	84	Knee	Sprain	Match	Right	No recurrent	Trauma	Contact	Yes	No	Medication	Rest	Ice
E12	Intervention	2016	3	Minimal	66	Knee	Sprain	Match	Left	No recurrent	Trauma	Contact	Yes	No	Medication	Ice
E12	Intervention	2016	14	Moderate	41	Thigh	Strain	Match	Right	No recurrent	Trauma	Contact	Yes	No	Ice	Medication	Rest
E12	Intervention	2016	7	Mild	74	Thigh	Strain	Match	Right	No recurrent	Trauma	Contact	Yes	Yes	Ice	Medication	Massage
E12	Intervention	2016	7	Mild	78	Thigh	Strain	Training	Left	No recurrent	Trauma	No contact	No	No	Medication	Ice
E12	Intervention	2016	0	Slight	38	Ankle	Sprain	Match	Left	No recurrent	Trauma	Contact	No	Yes	Ice	Medication
E12	Intervention	2016	0	Slight	69	Ankle	Sprain	Match	Right	No recurrent	Trauma	No contact	No	Yes	Ice
E12	Intervention	2016	10	Moderate	41	Ankle	Sprain	Match	Right	No recurrent	Trauma	No contact	No	No	Medication	Rest	Ice
E12	Intervention	2016	10	Moderate	21	Hand	Contusion	Training	Right	No recurrent	Trauma	Contact	No	No	Ice	Medication	Rest
E12	Intervention	2016	0	Slight	38	Finger	Sprain	Match	Left	No recurrent	Trauma	Contact	No	Yes	Ice	Medication
E12	Intervention	2016	23	Moderate	69	Achilles tendon	Tendinitis	Match	Right	No recurrent	Overuse	No contact	No	Yes	Medication	Ice
E12	Intervention	2016	11	Moderate	39	Achilles tendon	Tendinitis	Training	Right	No recurrent	Overuse	No contact	No	No	Medication	Ice	Massage
E12	Intervention	2016	1	Minimal	14	Lower leg	Contusion	Match	Right	No recurrent	Trauma	Contact	Yes	No	Ice
E12	Intervention	2016	59	Severe	68	Shoulder	Dislocation	Training	Right	No recurrent	Trauma	Contact	Yes	No	Immobilisation
E12	Intervention	2016	5	Mild	68	Thoracic spine	Contusion	Training	Right	No recurrent	Trauma	Contact	Yes	No	No Treatment
C10	Control	2016	0	Slight	27	Heah/ Face	Laceration	Match	Right	No recurrent	Trauma	Contact	No	No	Suturing
C10	Control	2016	5	Mild	81	Heah/ Face	Laceration	Training	Not Applicable	No recurrent	Trauma	Contact	Yes	No	Dressing
C10	Control	2016	9	Moderate	38	Groin	Other	Match	Right	No recurrent	Overuse	No contact	No	No	Medication	Massage	Rest
C10	Control	2016	10	Moderate	78	Groin	Strain	Training	Left	No recurrent	Trauma	Contact	No	Yes	Medication	Ice	Massage
C10	Control	2016	10	Moderate	51	Groin	Strain	Match	Right	No recurrent	Trauma	No contact	No	Yes	Rest	Medication	Massage
C10	Control	2016	21	Moderate	76	Thigh	Strain	Match	Left	No recurrent	Trauma	No contact	No	Yes	Rest	Medication	Ice	Massage
C10	Control	2016	8	Moderate	38	Thigh	Strain	Match	Right	No recurrent	Trauma	Contact	Yes	No	Medication	Ice	Massage
C10	Control	2016	7	Mild	6	Thigh	Strain	Match	Right	No recurrent	Trauma	Contact	No	No	Medication	Ice	Rest
C10	Control	2016	8	Moderate	28	Thigh	Other	Match	Right	Recurrent	Overuse	No contact	No	No	Massage	Medication	Rest
C10	Control	2016	18	Moderate	69	Thigh	Strain	Match	Left	No recurrent	Trauma	No contact	No	Yes	Rest	Ice	Medication	Massage
C10	Control	2016	7	Mild	89	Knee	Sprain	Training	Left	Recurrent	Trauma	No contact	No	No	Ice	Medication	Rest
C10	Control	2016	20	Moderate	55	Knee	Sprain	Match	Left	Recurrent	Trauma	Contact	Yes	No	Rest	Medication	Ice
C10	Control	2016	51	Severe	90	Knee	Ligament rupture without instability	Match	Right	No recurrent	Trauma	Contact	Yes	No	Rest	Medication
C10	Control	2016	73	Severe	39	Knee	Ligament rupture without instability	Training	Right	Recurrent	Trauma	Contact	No	No	Rest	Medication
C10	Control	2016	9	Moderate	33	Ankle	Sprain	Match	Right	No recurrent	Trauma	Contact	Yes	No	Ice	Medication
C10	Control	2016	5	Mild	17	Ankle	Sprain	Match	Right	No recurrent	Trauma	Contact	Yes	No	Ice	Medication
C10	Control	2016	6	Mild	83	Ankle	Sprain	Training	Left	No recurrent	Trauma	No contact	No	Yes	Medication	Rest
C10	Control	2016	6	Mild	63	Ankle	Sprain	Match	Right	No recurrent	Trauma	Contact	Yes	No	Rest	Medication
C10	Control	2016	2	Minimal	21	Ankle	Sprain	Training	Right	No recurrent	Trauma	Contact	Yes	No	Medication	Ice
C10	Control	2016	4	Mild	37	Foot	Sprain	Match	Left	No recurrent	Trauma	Contact	Yes	Yes	Medication	Ice	Rest
C10	Control	2016	1	Minimal	38	Lower leg	Contusion	Match	Left	No recurrent	Trauma	Contact	Yes	No	Ice
C10	Control	2016	0	Slight	27	Toe	Contusion	Match	Right	No recurrent	Trauma	Contact	No	Yes	Medication
C10	Control	2016	8	Moderate	72	Wrist	Sprain	Match	Right	No recurrent	Trauma	Contact	Yes	Yes	Ice	Medication	Rest
C10	Control	2016	4	Mild	31	Wrist	Sprain	Training	Left	No recurrent	Trauma	Contact	Yes	No	Medication	Ice	Rest
C10	Control	2016	4	Mild	31	Heah/ Face	Laceration	Training	Right	No recurrent	Trauma	Contact	Yes	No	Suturing
C10	Control	2016	0	Slight	51	Hip	Laceration	Training	Left	No recurrent	Trauma	No contact	No	Yes	Dressing
C10	Control	2016	0	Slight	56	Foot	Other	Training	Right	No recurrent	Overuse	No contact	No	Yes	Ice	Massage	Medication
C10	Control	2016	4	Mild	83	Knee	Sprain	Training	Left	No recurrent	Trauma	Contact	No	Yes	Rest	Ice	Medication
C11	Control	2016	3	Minimal	27	Toe	Sprain	Match	Right	No recurrent	Trauma	Contact	No	Yes	Ice	Rest	Medication
C11	Control	2016	0	Slight	12	Lower leg	Contusion	Match	Right	No recurrent	Trauma	Contact	Yes	Yes	Ice	Medication
C11	Control	2016	3	Minimal	84	Ankle	Sprain	Training	Left	No recurrent	Trauma	Contact	Yes	No	Medication	Ice	Rest
C11	Control	2016	9	Moderate	52	Groin	Strain	Training	Left	No recurrent	Trauma	No contact	No	No	Rest	Ice	Medication	Massage
C11	Control	2016	18	Moderate	46	Groin	Strain	Match	Right	No recurrent	Trauma	Contact	Yes	No	Rest	Ice	Massage
C11	Control	2016	9	Moderate	63	Thigh	Strain	Match	Left	No recurrent	Trauma	Contact	No	No	Rest	Ice	Medication
C11	Control	2016	27	Moderate	24	Thigh	Strain	Match	Right	No recurrent	Trauma	No contact	No	No	Rest	Ice	Medication	Massage
C11	Control	2016	7	Mild	37	Knee	Sprain	Training	Right	No recurrent	Trauma	Contact	Yes	No	Rest	Ice	Medication
C11	Control	2016	8	Moderate	63	Knee	Sprain	Match	Right	No recurrent	Trauma	Contact	Yes	Yes	Ice	Medication	Rest
C11	Control	2016	2	Minimal	73	Ankle	Sprain	Training	Right	No recurrent	Trauma	Contact	Yes	Yes	Ice
C11	Control	2016	0	Slight	75	Ankle	Sprain	Match	Left	No recurrent	Trauma	No contact	No	No	Ice	Medication
C11	Control	2016	4	Mild	82	Ankle	Sprain	Match	Left	Recurrent	Trauma	Contact	Yes	No	Rest	Ice	Medication
C11	Control	2016	16	Moderate	63	Ankle	Sprain	Match	Left	Recurrent	Trauma	Contact	Yes	No	Rest	Ice	Medication
C11	Control	2016	3	Minimal	49	Ankle	Sprain	Match	Right	No recurrent	Trauma	Contact	Yes	No	Rest	Ice	Medication
C11	Control	2016	0	Slight	67	Ankle	Sprain	Match	Left	No recurrent	Trauma	Contact	Yes	Yes	Ice	Medication
C11	Control	2016	0	Slight	29	Foot	Contusion	Training	Right	No recurrent	Trauma	Contact	No	Yes	Ice	Medication
C11	Control	2016	0	Slight	49	Foot	Contusion	Match	Left	No recurrent	Trauma	Contact	Yes	Yes	Ice	Medication
C11	Control	2016	14	Moderate	54	Lower leg	Strain	Training	Right	No recurrent	Trauma	No contact	No	No	Rest	Ice	Medication	Massage
C11	Control	2016	17	Moderate	3	Shoulder	Dislocation	Training	Right	No recurrent	Trauma	No contact	No	No	Rest	Medication
C11	Control	2016	79	Severe	40	Knee	Ligament rupture without instability	Match	Left	No recurrent	Trauma	Contact	Yes	No	Rest	Ice	Medication
C11	Control	2016	4	Mild	40	Ankle	Sprain	Training	Left	No recurrent	Trauma	Contact	No	Yes	Rest	Ice
C11	Control	2016	5	Mild	36	Elbow	Sprain	Training	Left	No recurrent	Trauma	Contact	Yes	No	Rest	Ice	Medication
C11	Control	2016	22	Moderate	82	Elbow	Sprain	Training	Left	Recurrent	Trauma	No contact	No	No	Rest	Ice	Medication
C12	Control	2016	4	Mild	73	Heah/ Face	Concussion with loss of consciousness	Match	Not Applicable	No recurrent	Trauma	Contact	Yes	No	Medication
C12	Control	2016	1	Minimal	79	Heah/ Face	Laceration	Match	Left	No recurrent	Trauma	Contact	Yes	Yes	Suturing
C12	Control	2016	10	Moderate	77	Groin	Strain	Match	Right	No recurrent	Trauma	No contact	No	Yes	Rest	Medication
C12	Control	2016	11	Moderate	36	Groin	Strain	Match	Left	No recurrent	Trauma	No contact	No	No	Rest	Medication	Massage
C12	Control	2016	38	Severe	12	Groin	Other	Training	Left	Recurrent	Overuse	No contact	No	No	Medication	Rest	Massage
C12	Control	2016	3	Minimal	90	Groin	Strain	Match	Right	No recurrent	Trauma	Contact	No	No	Medication	Massage
C12	Control	2016	9	Moderate	84	Thigh	Strain	Training	Right	No recurrent	Trauma	No contact	No	No	Medication	Rest	Massage
C12	Control	2016	24	Moderate	45	Thigh	Strain	Match	Left	No recurrent	Trauma	No contact	No	No	Rest	Medication	Massage
C12	Control	2016	26	Moderate	78	Thigh	Strain	Training	Right	No recurrent	Trauma	No contact	No	No	Rest	Medication	Massage
C12	Control	2016	8	Moderate	48	Knee	Sprain	Match	Left	No recurrent	Trauma	Contact	Yes	No	Medication	Rest	Massage
C12	Control	2016	5	Mild	12	Knee	Sprain	Match	Right	No recurrent	Trauma	Contact	Yes	No	Ice	Medication	Rest
C12	Control	2016	12	Moderate	89	Ankle	Sprain	Training	Right	No recurrent	Trauma	Contact	Yes	Yes	Rest	Ice	Medication
C12	Control	2016	5	Mild	69	Ankle	Sprain	Match	Left	No recurrent	Trauma	Contact	Yes	Yes	Ice	Medication
C12	Control	2016	6	Mild	34	Ankle	Sprain	Match	Right	No recurrent	Trauma	Contact	Yes	Yes	Ice
C12	Control	2016	17	Moderate	34	Ankle	Sprain	Match	Right	Recurrent	Trauma	Contact	Yes	No	Rest	Medication	Ice
C12	Control	2016	2	Minimal	35	Ankle	Sprain	Match	Left	No recurrent	Trauma	No contact	No	No	Ice	Medication
C12	Control	2016	37	Severe	45	Achilles tendon	Other	Match	Left	No recurrent	Trauma	No contact	No	No	Rest	Ice	Medication
C12	Control	2016	5	Mild	27	Finger	Sprain	Training	Right	No recurrent	Trauma	Contact	No	No	Rest	Ice
C12	Control	2016	3	Minimal	25	Foot	Sprain	Match	Right	No recurrent	Trauma	Contact	Yes	Yes	Ice	Medication
C12	Control	2016	7	Mild	39	Foot	Sprain	Training	Right	No recurrent	Trauma	Contact	Yes	No	Rest	Ice	Medication
C12	Control	2016	0	Slight	62	Lower leg	Strain	Match	Right	No recurrent	Trauma	Contact	Yes	Yes	Ice	Medication	Massage
C12	Control	2016	98	Severe	59	Knee	Ligament rupture with instability	Training	Left	No recurrent	Trauma	Contact	Yes	No	Rest	Ice	Medication
C12	Control	2016	0	Slight	72	Upper arm	Contusion	Training	Left	No recurrent	Trauma	Contact	No	Yes	Medication
C12	Control	2016	0	Slight	21	Wrist	Contusion	Match	Right	No recurrent	Trauma	No contact	No	No	Ice	Medication
C12	Control	2016	15	Moderate	71	Knee	Sprain	Training	Right	Recurrent	Trauma	Contact	Yes	No	Ice	Medication	Rest
C12	Control	2016	0	Slight	58	Ankle	Sprain	Training	Right	No recurrent	Trauma	No contact	No	Yes	Ice	Medication
C12	Control	2016	8	Moderate	98	Ankle	Sprain	Training	Left	No recurrent	Trauma	Contact	Yes	Yes	Rest	Ice	Medication
C12	Control	2016	2	Minimal	69	Ankle	Sprain	Training	Right	No recurrent	Trauma	Contact	Yes	Yes	Ice	Medication
